# Supplementary material for: Chickpea-Derived Prebiotic Substances Trigger Biofilm Formation by Bacillus subtilis
Source: Nutrients. 2021 Nov 25;13(12):4228. doi: 10.3390/nu13124228 (PMC8704855; doi:10.3390/nu13124228)
Supplement: Supplementary file 1 [file nutrients-13-04228-s001.zip]

Archive with 1 entries (1 files):
- nutrients-1446569-supplementary.pdf
